# Supplementary material for: Drosophila Genotype Influences Commensal Bacterial Levels
Source: PLoS One. 2017 Jan 17;12(1):e0170332. doi: 10.1371/journal.pone.0170332 (PMC5240971; doi:10.1371/journal.pone.0170332)
Supplement: S1 Table — The values given are the means of the model residuals after accounting for experimental variables. (TXT) [file pone.0170332.s003.txt]

Line	A_tropicalis	L_brevis	L_plantarum	E_faecalis
208	-0.860689873	0.709514654	-0.029974816	1.995089889
301	-0.99964351	-0.794096461	-0.763308149	NA
303	1.025912045	1.903125762	1.550774935	-0.534836823
304	-1.260669794	1.510347985	1.021644323	0.675163177
306	3.335742391	3.477570209	0.395580738	-1.264910111
307	-3.071503127	NA	-3.235891725	NA
313	-1.070754621	0.355903542	-0.103863706	1.478398786
315	-0.115199066	1.314236873	-0.068863704	-0.969096178
324	0.600143461	-0.629652015	1.842983638	NA
335	1.892409058	-0.134652015	0.573914073	NA
357	1.002409058	1.090347989	1.151316972	0.025089889
358	1.002578712	1.261459099	0.301691849	NA
360	-2.133532399	-1.271318681	-0.926085927	NA
362	0.793476794	1.623681319	2.324469626	0.627905023
365	0.207578712	-0.540763125	0.003816973	NA
375	-1.172356539	-0.219652016	-0.338683027	5.076717755
379	2.158134268	-1.047985348	1.178914073	0.646717755
380	-0.104003127	-0.176318681	0.167983642	1.465163177
391	0.139800934	0.855903542	2.120025185	-0.644910111
399	2.599245379	0.802014652	0.866316972	-1.424096178
427	-1.53464351	1.203681319	-1.687752593	NA
437	-2.665199066	-4.411318681	-1.44918901	-1.862650534
486	-1.134023206	NA	-0.332522345	-3.739854075
517	-0.11464351	-0.734652015	-0.119419261	-0.319910111
555	-2.118532399	-2.422152016	-3.184419261	-4.307429513
639	0.073134267	-5.588540904	-4.780349693	-3.237429512
707	-1.351865732	-4.441874237	-5.490349693	-0.780762843
712	-1.305754621	1.372014652	0.262247406	4.685089889
730	1.745976794	0.096459095	2.155580739	2.697905023
732	0.21035649	-2.446874238	-0.912197037	2.405903822
765	2.46035649	2.021181319	2.956136296	3.465236466
774	-0.104087955	0.985903539	0.353358519	-0.499910111
786	1.779800934	2.932014652	1.873358516	1.608403822
799	0.711467601	1.764236875	0.450810988	-2.114910111
820	2.01035649	-0.473818681	-0.821085927	NA
852	-0.412421288	-4.234652016	-0.590385743	NA
