# Supplementary material for: Drosophila Genotype Influences Commensal Bacterial Levels
Source: PLoS One. 2017 Jan 17;12(1):e0170332. doi: 10.1371/journal.pone.0170332 (PMC5240971; doi:10.1371/journal.pone.0170332)
Supplement: S2 Table — The values given are the means of the model residuals after accounting for experimental variables. (TXT) [file pone.0170332.s004.txt]

Line	Relative ROS (mean)	ROS model residuals (mean)
307	0.016375	0.001736111
362	0.00375	-0.010888889
391	0.012	-0.002638889
555	0.017125	0.002486111
639	0.014875	0.000236111
707	0.0145	-0.000138889
730	0.015	0.000361111
765	0.019625	0.004986111
786	0.0185	0.003861111
