# Supplementary material for: Drosophila Genotype Influences Commensal Bacterial Levels
Source: PLoS One. 2017 Jan 17;12(1):e0170332. doi: 10.1371/journal.pone.0170332 (PMC5240971; doi:10.1371/journal.pone.0170332)
Supplement: S3 Table — (TXT) [file pone.0170332.s005.txt]

Bacteria	Nearest Gene ID	Nearest Gene Name	Chromosome	Position_r5	Reference Allele	Alternate Allele	Effect	Distance	p-value
L. brevis	FBgn0032094	CG12439	2L	9078553	A	T	downstream_gene_variant	565	8.09E-08
L. brevis	FBgn0032094	CG12439	2L	9078557	T	C	downstream_gene_variant	569	8.09E-08
L. brevis	FBgn0032094	CG12439	2L	9078578	-	A	downstream_gene_variant	589	8.09E-08
L. brevis	FBgn0032094	CG12439	2L	9078579	C	T	downstream_gene_variant	591	8.09E-08
L. brevis	FBgn0032094	CG12439	2L	9078590	T	A	downstream_gene_variant	602	4.80E-08
L. brevis	FBgn0032094	CG12439	2L	9078595	C	A	downstream_gene_variant	607	4.80E-08
L. brevis	FBgn0032094	CG12439	2L	9078619	C	G	downstream_gene_variant	631	8.09E-08
L. brevis	FBgn0041092	taiman	2L	9182272	T	A	intron_variant	0	3.27E-07
L. brevis	FBgn0032338	CG16854	2L	11089023	C	A	missense_variant	0	3.69E-07
L. brevis	FBgn0263849	CG43710	2R	16664128	T	A	downstream_gene_variant	104	7.02E-08
L. brevis	FBgn0263849	CG43710	2R	16664217	T	C	downstream_gene_variant	15	4.64E-07
L. brevis	FBgn0015245	Hsp60	X	11004961	T	C	synonymous_variant	0	8.10E-08
L. plantarum	FBgn0031952	cdc14	2L	7806460	A	C	missense_variant	0	2.72E-08
L. plantarum	FBgn0031952	cdc14	2L	7808368	C	G	intron_variant	0	1.74E-08
L. plantarum	FBgn0263396	squid	3R	9463025	A	T	intron_variant	0	8.69E-08
L. plantarum	FBgn0038492	Mur89F	3R	12980713	A	G	synonymous_variant	0	2.04E-08
