# Supplementary material for: Drosophila Genotype Influences Commensal Bacterial Levels
Source: PLoS One. 2017 Jan 17;12(1):e0170332. doi: 10.1371/journal.pone.0170332 (PMC5240971; doi:10.1371/journal.pone.0170332)
Supplement: S4 Table — (XLS) [file pone.0170332.s006.xls]

## Sheet: GOrilla_CC
GO Term	Description	P-value	FDR q-value	Enrichment	N	B	n	b	Genes
GO:0005886	plasma membrane	2.53e-05	0.0267	3.64	11675	529	85	14	[Gap1 - gtpase-activating protein 1, fend - forked end, if - inflated, stan - starry night, wdp - windpipe, Ptp10D - protein tyrosine phosphatase 10d, htl - heartless, Fas2 - fasciclin 2, wus - wurst, kek5 - kekkon5, Dscam3 - down syndrome cell adhesion molecule 3, Con - connectin, Sdc - syndecan, Mob2 - cg11711 gene product from transcript cg11711-ra]

## Sheet: GOrilla_BP
GO Term	Description	P-value	FDR q-value	Enrichment	N	B	n	b	Genes
GO:0007411	axon guidance	7.1e-07	0.00446	6.66	11675	227	85	11	[ttv - tout-velu, fend - forked end, Fas2 - fasciclin 2, Trim9 - cg31721 gene product from transcript cg31721-rb, if - inflated, stan - starry night, nerfin-1 - nervous fingers 1, Dad - daughters against dpp, Sdc - syndecan, Ptp10D - protein tyrosine phosphatase 10d, haf - hattifattener]
GO:0097485	neuron projection guidance	1e-06	0.00314	6.43	11675	235	85	11	[ttv - tout-velu, fend - forked end, Fas2 - fasciclin 2, Trim9 - cg31721 gene product from transcript cg31721-rb, if - inflated, stan - starry night, nerfin-1 - nervous fingers 1, Dad - daughters against dpp, Sdc - syndecan, Ptp10D - protein tyrosine phosphatase 10d, haf - hattifattener]
GO:0006928	movement of cell or subcellular component	3.85e-06	0.00807	3.77	11675	583	85	16	[sqd - squid, fend - forked end, if - inflated, stan - starry night, Ptp10D - protein tyrosine phosphatase 10d, htl - heartless, ttv - tout-velu, ths - thisbe, Fas2 - fasciclin 2, halo - cg7428 gene product from transcript cg7428-rb, Trim9 - cg31721 gene product from transcript cg31721-rb, nerfin-1 - nervous fingers 1, Dad - daughters against dpp, tai - taiman, Sdc - syndecan, haf - hattifattener]
GO:0008038	neuron recognition	7.68e-05	0.121	8.41	11675	98	85	6	[Fas2 - fasciclin 2, Trim9 - cg31721 gene product from transcript cg31721-rb, if - inflated, Con - connectin, wdp - windpipe, stan - starry night]
GO:0098742	cell-cell adhesion via plasma-membrane adhesion molecules	8.49e-05	0.107	11.08	11675	62	85	5	[Fas2 - fasciclin 2, if - inflated, Dscam3 - down syndrome cell adhesion molecule 3, Con - connectin, stan - starry night]
GO:0008045	motor neuron axon guidance	8.49e-05	0.0888	11.08	11675	62	85	5	[fend - forked end, Fas2 - fasciclin 2, Sdc - syndecan, Ptp10D - protein tyrosine phosphatase 10d, haf - hattifattener]
GO:0008037	cell recognition	8.6e-05	0.0772	8.24	11675	100	85	6	[Fas2 - fasciclin 2, Trim9 - cg31721 gene product from transcript cg31721-rb, if - inflated, Con - connectin, wdp - windpipe, stan - starry night]
GO:0035120	post-embryonic appendage morphogenesis	9.51e-05	0.0747	4.85	11675	255	85	9	[Gap1 - gtpase-activating protein 1, ftz-f1 - ftz transcription factor 1, toc - toucan, if - inflated, Glut4EF - glucose transporter 4 enhancer factor, CG42684 - cg42684 gene product from transcript cg42684-re, Dad - daughters against dpp, aret - arrest, CG42268 - cg42268 gene product from transcript cg42268-ri]
GO:0007156	homophilic cell adhesion via plasma membrane adhesion molecules	0.000103	0.0717	16.16	11675	34	85	4	[Fas2 - fasciclin 2, Dscam3 - down syndrome cell adhesion molecule 3, Con - connectin, stan - starry night]
GO:0035114	imaginal disc-derived appendage morphogenesis	0.000117	0.0734	4.72	11675	262	85	9	[Gap1 - gtpase-activating protein 1, ftz-f1 - ftz transcription factor 1, toc - toucan, if - inflated, Glut4EF - glucose transporter 4 enhancer factor, CG42684 - cg42684 gene product from transcript cg42684-re, Dad - daughters against dpp, aret - arrest, CG42268 - cg42268 gene product from transcript cg42268-ri]
GO:0007476	imaginal disc-derived wing morphogenesis	0.000132	0.0752	5.28	11675	208	85	8	[Gap1 - gtpase-activating protein 1, toc - toucan, if - inflated, Glut4EF - glucose transporter 4 enhancer factor, CG42684 - cg42684 gene product from transcript cg42684-re, Dad - daughters against dpp, aret - arrest, CG42268 - cg42268 gene product from transcript cg42268-ri]
GO:0035107	appendage morphogenesis	0.000147	0.0768	4.58	11675	270	85	9	[Gap1 - gtpase-activating protein 1, ftz-f1 - ftz transcription factor 1, toc - toucan, if - inflated, Glut4EF - glucose transporter 4 enhancer factor, CG42684 - cg42684 gene product from transcript cg42684-re, Dad - daughters against dpp, aret - arrest, CG42268 - cg42268 gene product from transcript cg42268-ri]
GO:0098609	cell-cell adhesion	0.00042	0.203	7.89	11675	87	85	5	[Fas2 - fasciclin 2, if - inflated, Dscam3 - down syndrome cell adhesion molecule 3, Con - connectin, stan - starry night]
GO:0010608	posttranscriptional regulation of gene expression	0.000425	0.191	6.15	11675	134	85	6	[sqd - squid, smg - smaug, CG10947 - cg10947 gene product from transcript cg10947-rd, Sdc - syndecan, aret - arrest, blanks - cg10630 gene product from transcript cg10630-ra]
GO:0016477	cell migration	0.00061	0.255	4.21	11675	261	85	8	[ttv - tout-velu, ths - thisbe, sqd - squid, if - inflated, Dad - daughters against dpp, tai - taiman, Sdc - syndecan, htl - heartless]
GO:0051963	regulation of synapse assembly	0.000693	0.272	7.08	11675	97	85	5	[Fas2 - fasciclin 2, stan - starry night, Dad - daughters against dpp, Sdc - syndecan, Mob2 - cg11711 gene product from transcript cg11711-ra]
GO:0009653	anatomical structure morphogenesis	0.0007	0.259	2.27	11675	1087	85	18	[fas - faint sausage, Gap1 - gtpase-activating protein 1, ftz-f1 - ftz transcription factor 1, if - inflated, cnc - cap-n-collar, stan - starry night, htl - heartless, ths - thisbe, Fas2 - fasciclin 2, Trim9 - cg31721 gene product from transcript cg31721-rb, toc - toucan, Glut4EF - glucose transporter 4 enhancer factor, nerfin-1 - nervous fingers 1, CG42684 - cg42684 gene product from transcript …
GO:0048870	cell motility	0.000838	0.292	4.01	11675	274	85	8	[ttv - tout-velu, ths - thisbe, sqd - squid, if - inflated, Dad - daughters against dpp, tai - taiman, Sdc - syndecan, htl - heartless]

## Sheet: DAVID_CC
Category	Term	Count	%	PValue	Genes	List Total	Pop Hits	Pop Total	Fold Enrichment	Bonferroni	Benjamini	FDR
GOTERM_CC_FAT	GO:0005886~plasma membrane	14	16.8675	0.000417112	FBGN0024836, FBGN0004390, FBGN0010389, FBGN0001250, FBGN0005775, FBGN0000635, FBGN0030090, FBGN0000008, FBGN0004370, FBGN0041585, FBGN0034718, FBGN0031634, FBGN0032258, FBGN0010415	31	781	4786	2.7675	0.0356455	0.0356455	0.449877
GOTERM_CC_FAT	GO:0044459~plasma membrane part	7	8.43373	0.0367148	FBGN0024836, FBGN0000008, FBGN0001250, FBGN0041585, FBGN0010415, FBGN0032258, FBGN0031634	31	405	4786	2.66842	0.961392	0.803512	33.2534
GOTERM_CC_FAT	GO:0031224~intrinsic to membrane	14	16.8675	0.0640992	FBGN0024836, FBGN0010389, FBGN0001250, FBGN0032120, FBGN0005775, FBGN0000635, FBGN0030090, FBGN0020245, FBGN0004370, FBGN0034882, FBGN0041585, FBGN0034718, FBGN0031634, FBGN0010415	31	1382	4786	1.56398	0.99686	0.853558	51.1276
GOTERM_CC_FAT	GO:0005667~transcription factor complex	3	3.61446	0.0888605	FBGN0041092, FBGN0020493, FBGN0041103	31	80	4786	5.78952	0.999695	0.867879	63.4229

## Sheet: DAVID_BP
Category	Term	Count	%	PValue	Genes	List Total	Pop Hits	Pop Total	Fold Enrichment	Bonferroni	Benjamini	FDR
GOTERM_BP_FAT	GO:0007409~axonogenesis	8	9.63855	8.133e-05	FBGN0005775, FBGN0000635, FBGN0030090, FBGN0024836, FBGN0001250, FBGN0028999, FBGN0020493, FBGN0010415	44	198	7937	7.28834	0.0532662	0.0532662	0.121935
GOTERM_BP_FAT	GO:0006928~cell motion	9	10.8434	0.000194199	FBGN0030090, FBGN0024836, FBGN0010389, FBGN0020245, FBGN0041092, FBGN0001250, FBGN0028999, FBGN0020493, FBGN0010415	44	305	7937	5.32288	0.122527	0.0632645	0.290926
GOTERM_BP_FAT	GO:0000902~cell morphogenesis	10	12.0482	0.000490876	FBGN0005775, FBGN0000635, FBGN0030090, FBGN0024836, FBGN0000633, FBGN0001250, FBGN0028999, FBGN0259481, FBGN0020493, FBGN0010415	44	442	7937	4.08114	0.281393	0.104297	0.733848
GOTERM_BP_FAT	GO:0030030~cell projection organization	9	10.8434	0.00065236	FBGN0005775, FBGN0000635, FBGN0030090, FBGN0024836, FBGN0001250, FBGN0028999, FBGN0003187, FBGN0020493, FBGN0010415	44	365	7937	4.44788	0.355436	0.103982	0.974161
GOTERM_BP_FAT	GO:0048812~neuron projection morphogenesis	8	9.63855	0.000774485	FBGN0005775, FBGN0000635, FBGN0030090, FBGN0024836, FBGN0001250, FBGN0028999, FBGN0020493, FBGN0010415	44	286	7937	5.04577	0.406329	0.0990325	1.15554
GOTERM_BP_FAT	GO:0007411~axon guidance	6	7.22892	0.000782914	FBGN0030090, FBGN0024836, FBGN0001250, FBGN0028999, FBGN0020493, FBGN0010415	44	136	7937	7.95822	0.40969	0.0841028	1.16805
GOTERM_BP_FAT	GO:0031175~neuron projection development	8	9.63855	0.000790659	FBGN0005775, FBGN0000635, FBGN0030090, FBGN0024836, FBGN0001250, FBGN0028999, FBGN0020493, FBGN0010415	44	287	7937	5.02819	0.412761	0.0732267	1.17954
GOTERM_BP_FAT	GO:0048667~cell morphogenesis involved in neuron differentiation	8	9.63855	0.000807101	FBGN0005775, FBGN0000635, FBGN0030090, FBGN0024836, FBGN0001250, FBGN0028999, FBGN0020493, FBGN0010415	44	288	7937	5.01073	0.419229	0.0656692	1.20393
GOTERM_BP_FAT	GO:0000904~cell morphogenesis involved in differentiation	8	9.63855	0.00108805	FBGN0005775, FBGN0000635, FBGN0030090, FBGN0024836, FBGN0001250, FBGN0028999, FBGN0020493, FBGN0010415	44	303	7937	4.76268	0.519368	0.0781806	1.61983
GOTERM_BP_FAT	GO:0048858~cell projection morphogenesis	8	9.63855	0.00149448	FBGN0005775, FBGN0000635, FBGN0030090, FBGN0024836, FBGN0001250, FBGN0028999, FBGN0020493, FBGN0010415	44	320	7937	4.50966	0.634517	0.0957537	2.21859
GOTERM_BP_FAT	GO:0032989~cellular component morphogenesis	10	12.0482	0.00152976	FBGN0005775, FBGN0000635, FBGN0030090, FBGN0024836, FBGN0000633, FBGN0001250, FBGN0028999, FBGN0259481, FBGN0020493, FBGN0010415	44	518	7937	3.48236	0.643107	0.0894127	2.27042
GOTERM_BP_FAT	GO:0032990~cell part morphogenesis	8	9.63855	0.00181531	FBGN0005775, FBGN0000635, FBGN0030090, FBGN0024836, FBGN0001250, FBGN0028999, FBGN0020493, FBGN0010415	44	331	7937	4.35979	0.705599	0.096881	2.68884
GOTERM_BP_FAT	GO:0048666~neuron development	8	9.63855	0.00237545	FBGN0005775, FBGN0000635, FBGN0030090, FBGN0024836, FBGN0001250, FBGN0028999, FBGN0020493, FBGN0010415	44	347	7937	4.15876	0.79822	0.115844	3.5048
GOTERM_BP_FAT	GO:0016337~cell-cell adhesion	4	4.81928	0.00389912	FBGN0005775, FBGN0000635, FBGN0024836, FBGN0001250	44	59	7937	12.2296	0.927867	0.171222	5.69216
GOTERM_BP_FAT	GO:0048569~post-embryonic organ development	7	8.43373	0.00495197	FBGN0000635, FBGN0004390, FBGN0010389, FBGN0001250, FBGN0033652, FBGN0003187, FBGN0020493	44	297	7937	4.25153	0.964597	0.199669	7.17647
GOTERM_BP_FAT	GO:0030182~neuron differentiation	8	9.63855	0.00590109	FBGN0005775, FBGN0000635, FBGN0030090, FBGN0024836, FBGN0001250, FBGN0028999, FBGN0020493, FBGN0010415	44	409	7937	3.52834	0.981374	0.220381	8.49583
GOTERM_BP_FAT	GO:0007167~enzyme linked receptor protein signaling pathway	5	6.0241	0.00759055	FBGN0004390, FBGN0010389, FBGN0020245, FBGN0033652, FBGN0020493	44	145	7937	6.22022	0.994071	0.260398	10.8011
GOTERM_BP_FAT	GO:0009791~post-embryonic development	8	9.63855	0.00810531	FBGN0000635, FBGN0004390, FBGN0010389, FBGN0001250, FBGN0033652, FBGN0003187, FBGN0001078, FBGN0020493	44	434	7937	3.32509	0.995819	0.262348	11.4927
GOTERM_BP_FAT	GO:0007156~homophilic cell adhesion	3	3.61446	0.00991186	FBGN0005775, FBGN0000635, FBGN0024836	44	28	7937	19.3271	0.998774	0.29731	13.8803
GOTERM_BP_FAT	GO:0055001~muscle cell development	3	3.61446	0.0244975	FBGN0000635, FBGN0010389, FBGN0001250	44	45	7937	12.0258	1	0.565955	31.0693
GOTERM_BP_FAT	GO:0055002~striated muscle cell development	3	3.61446	0.0244975	FBGN0000635, FBGN0010389, FBGN0001250	44	45	7937	12.0258	1	0.565955	31.0693
GOTERM_BP_FAT	GO:0008038~neuron recognition	3	3.61446	0.0287074	FBGN0005775, FBGN0000635, FBGN0001250	44	49	7937	11.0441	1	0.606812	35.3995
GOTERM_BP_FAT	GO:0008037~cell recognition	3	3.61446	0.0298022	FBGN0005775, FBGN0000635, FBGN0001250	44	50	7937	10.8232	1	0.603682	36.4832
GOTERM_BP_FAT	GO:0048707~instar larval or pupal morphogenesis	6	7.22892	0.0382837	FBGN0000635, FBGN0004390, FBGN0001250, FBGN0003187, FBGN0001078, FBGN0020493	44	347	7937	3.11907	1	0.680891	44.3219
GOTERM_BP_FAT	GO:0035272~exocrine system development	4	4.81928	0.0389879	FBGN0010389, FBGN0000633, FBGN0001250, FBGN0001078	44	139	7937	5.19097	1	0.67214	44.9304
GOTERM_BP_FAT	GO:0007431~salivary gland development	4	4.81928	0.0389879	FBGN0010389, FBGN0000633, FBGN0001250, FBGN0001078	44	139	7937	5.19097	1	0.67214	44.9304
GOTERM_BP_FAT	GO:0007517~muscle organ development	4	4.81928	0.0396946	FBGN0000635, FBGN0010389, FBGN0001250, FBGN0010415	44	140	7937	5.1539	1	0.663906	45.5347
GOTERM_BP_FAT	GO:0009886~post-embryonic morphogenesis	6	7.22892	0.0407521	FBGN0000635, FBGN0004390, FBGN0001250, FBGN0003187, FBGN0001078, FBGN0020493	44	353	7937	3.06606	1	0.659367	46.4276
GOTERM_BP_FAT	GO:0007552~metamorphosis	6	7.22892	0.0446354	FBGN0000635, FBGN0004390, FBGN0001250, FBGN0003187, FBGN0001078, FBGN0020493	44	362	7937	2.98983	1	0.679596	49.5904
GOTERM_BP_FAT	GO:0051146~striated muscle cell differentiation	3	3.61446	0.0480984	FBGN0000635, FBGN0010389, FBGN0001250	44	65	7937	8.32552	1	0.694195	52.263
GOTERM_BP_FAT	GO:0060541~respiratory system development	4	4.81928	0.0494734	FBGN0000635, FBGN0004390, FBGN0001250, FBGN0030805	44	153	7937	4.71598	1	0.691951	53.287
GOTERM_BP_FAT	GO:0007424~open tracheal system development	4	4.81928	0.0494734	FBGN0000635, FBGN0004390, FBGN0001250, FBGN0030805	44	153	7937	4.71598	1	0.691951	53.287
GOTERM_BP_FAT	GO:0002164~larval development	3	3.61446	0.0521467	FBGN0010389, FBGN0033652, FBGN0020493	44	68	7937	7.95822	1	0.699236	55.2195
GOTERM_BP_FAT	GO:0007507~heart development	3	3.61446	0.0535227	FBGN0010389, FBGN0000633, FBGN0033652	44	69	7937	7.84289	1	0.697057	56.1848
GOTERM_BP_FAT	GO:0048732~gland development	4	4.81928	0.0577282	FBGN0010389, FBGN0000633, FBGN0001250, FBGN0001078	44	163	7937	4.42666	1	0.713653	59.0162
GOTERM_BP_FAT	GO:0008543~fibroblast growth factor receptor signaling pathway	2	2.40964	0.0580415	FBGN0010389, FBGN0033652	44	11	7937	32.7975	1	0.704604	59.2202
GOTERM_BP_FAT	GO:0048565~gut development	3	3.61446	0.0591543	FBGN0000633, FBGN0001250, FBGN0033652	44	73	7937	7.41314	1	0.700897	59.9369
GOTERM_BP_FAT	GO:0042692~muscle cell differentiation	3	3.61446	0.0605933	FBGN0000635, FBGN0010389, FBGN0001250	44	74	7937	7.31296	1	0.699382	60.8464
GOTERM_BP_FAT	GO:0007560~imaginal disc morphogenesis	5	6.0241	0.0665706	FBGN0000635, FBGN0004390, FBGN0001250, FBGN0003187, FBGN0020493	44	284	7937	3.17582	1	0.724139	64.4216
GOTERM_BP_FAT	GO:0048563~post-embryonic organ morphogenesis	5	6.0241	0.0665706	FBGN0000635, FBGN0004390, FBGN0001250, FBGN0003187, FBGN0020493	44	284	7937	3.17582	1	0.724139	64.4216
GOTERM_BP_FAT	GO:0007155~cell adhesion	4	4.81928	0.0675185	FBGN0005775, FBGN0000635, FBGN0024836, FBGN0001250	44	174	7937	4.14681	1	0.719598	64.9597
GOTERM_BP_FAT	GO:0010002~cardioblast differentiation	2	2.40964	0.068235	FBGN0010389, FBGN0000633	44	13	7937	27.7517	1	0.713978	65.3615
GOTERM_BP_FAT	GO:0016477~cell migration	4	4.81928	0.0684444	FBGN0010389, FBGN0020245, FBGN0041092, FBGN0001250	44	175	7937	4.12312	1	0.705792	65.4781
GOTERM_BP_FAT	GO:0002165~instar larval or pupal development	6	7.22892	0.0737446	FBGN0000635, FBGN0004390, FBGN0001250, FBGN0003187, FBGN0001078, FBGN0020493	44	418	7937	2.58928	1	0.724422	68.31
GOTERM_BP_FAT	GO:0035239~tube morphogenesis	3	3.61446	0.0756223	FBGN0004390, FBGN0000633, FBGN0001250	44	84	7937	6.44237	1	0.724938	69.2602
GOTERM_BP_FAT	GO:0048870~cell motility	4	4.81928	0.0800065	FBGN0010389, FBGN0020245, FBGN0041092, FBGN0001250	44	187	7937	3.85853	1	0.737159	71.3762
GOTERM_BP_FAT	GO:0022610~biological adhesion	4	4.81928	0.0810068	FBGN0005775, FBGN0000635, FBGN0024836, FBGN0001250	44	188	7937	3.83801	1	0.73344	71.8395
GOTERM_BP_FAT	GO:0007413~axonal fasciculation	2	2.40964	0.0833236	FBGN0005775, FBGN0000635	44	16	7937	22.5483	1	0.735712	72.8859
GOTERM_BP_FAT	GO:0051674~localization of cell	4	4.81928	0.0892063	FBGN0010389, FBGN0020245, FBGN0041092, FBGN0001250	44	196	7937	3.68135	1	0.752769	75.3821
GOTERM_BP_FAT	GO:0007525~somatic muscle development	2	2.40964	0.0932498	FBGN0010389, FBGN0033652	44	18	7937	20.0429	1	0.761204	76.9716
GOTERM_BP_FAT	GO:0042048~olfactory behavior	3	3.61446	0.0933628	FBGN0000635, FBGN0259481, FBGN0001078	44	95	7937	5.69641	1	0.754255	77.0146
GOTERM_BP_FAT	GO:0008360~regulation of cell shape	3	3.61446	0.0983958	FBGN0000635, FBGN0010389, FBGN0001250	44	98	7937	5.52203	1	0.765962	78.8561
